# Supplementary material for: Synthesis, Biological Evaluation, and Molecular Dynamics of Carbothioamides Derivatives as Carbonic Anhydrase II and 15-Lipoxygenase Inhibitors
Source: Molecules. 2022 Dec 9;27(24):8723. doi: 10.3390/molecules27248723 (PMC9785969; doi:10.3390/molecules27248723)
Supplement: Supplementary file 1 [file molecules-27-08723-s001.zip]

Archive with 1 entries (1 files):
- molecules-1989481-supplementary.pdf
